# Supplementary material for: A machine learning-based risk prediction model for Hospitalized patients with deep vein thrombosis
Source: PeerJ. 2026 Jul 30;14:e21524. doi: 10.7717/peerj.21524 (PMC13429103; doi:10.7717/peerj.21524)
Supplement: Supplemental Information 5 — Sex: Male = man, Female = woman. Age: years. DVT: 0 = no deep-vein thrombosis, 1 = DVT diagnosed. RBC: erythrocyte count (1012/L).WBC: leukocyte count (10/L).HGB: haemoglobin (g/L).PLT: platelet count (10/L).FDP: fibrinogen-degradation products (mg/L).APTT: activated partial thromboplastin time (s).FIB: fibrinogen (g/L).PT: prothrombin time (s).PTR: prothrombin ratio.DD: D-dimer (mg/L FEU).TT: thrombin time (s).INR: international normalised ratio.PT2: second prothrombin-time measurement (s).CREA: creatinine (µmol/L).GLU: glucose (mmol/L). All continuous variables: numeric, NA = not available. [file peerj-14-21524-s005.xlsx]

## Sheet: Sheet1
cols	type	unit	code
sex	Discrete variable	-	Male: man, Female: woman
age	Continuous variable	Year	Numeric
DVT	Discrete variable	-	0: no diagnosis of DVT, 1: a diagnosis of DVT
RBC	Continuous variable	10^12/L	Numeric， NA：not available
WBC	Continuous variable	10^9/L	Numeric， NA：not available
HGB	Continuous variable	g/L	Numeric， NA：not available
PLT	Continuous variable	10^9/L	Numeric， NA：not available
FDP	Continuous variable	mg/L	Numeric， NA：not available
APTT	Continuous variable	s	Numeric， NA：not available
FIB	Continuous variable	g/L	Numeric， NA：not available
PT	Continuous variable	s	Numeric， NA：not available
PTR	Continuous variable	-	Numeric， NA：not available
DD	Continuous variable	mg/L FEU	Numeric， NA：not available
TT	Continuous variable	s	Numeric， NA：not available
INR	Continuous variable	-	Numeric， NA：not available
PT2	Continuous variable	s	Numeric， NA：not available
CREA	Continuous variable	µmol/L	Numeric， NA：not available
GLU	Continuous variable	mmol/L	Numeric， NA：not available
