# Supplementary material for: A machine learning-based risk prediction model for Hospitalized patients with deep vein thrombosis
Source: PeerJ. 2026 Jul 30;14:e21524. doi: 10.7717/peerj.21524 (PMC13429103; doi:10.7717/peerj.21524)
Supplement: Supplemental Information 6 — The patient’s blood test results include the following parameters: Deep Vein Thrombosis (DVT) status, Red Blood Cell count (RBC), White Blood Cell count (WBC), Hemoglobin (HGB), Platelet count (PLT), Fibrinogen Degradation Products (FDP), Activated Partial Thromboplastin Time (APTT), Fibrinogen (FIB), Prothrombin Time (PT), Prothrombin Time Ratio (PTR), D-Dimer (DD), Thrombin Time (TT), International Normalized Ratio (INR), second Prothrombin Time measurement (PT2), Creatinine (CREA), and Glucose (GLU). [file peerj-14-21524-s006.csv]

sex	age	DVT	RBC	WBC	HGB	PLT	FDP	APTT	FIB	PT	PTR	DD	TT	INR	PT2	CREA	GLU
Male	63	0	4.04	7.99	130	290	3.7	28.6	2.63	10.8	0.9	1.21	19.1	0.89	124.1	65	8.92
Male	63	0	4.08	20.51	106	222	5.5	27.04	2.89	11.6	0.97	1.12	20.31	0.97	99.4	103	7.14
Female	76	0	4.24	5.13	127	263	2.5	30.2	3.69	11.2	0.93	0.18	15.7	0.93	97.5	57	8.59
Male	44	0	4.67	8.28	154	128	2.5	26.9	3.33	10.8	0.9	0.17	17.8	0.9	111.3	62	9.76
Male	39	0	4.08	9.28	153	306	2.5	29	2.58	10.8	0.92	0.87	20.4	0.9	111.3	75	5.29
Female	54	0	3.74	15.19	138	425	2.5	25.1	7.96	9.8	0.82	1.31	16.3	0.81	130	55	7.08
Male	59	0	4.33	8.34	144	171	2.5	25.8	3.47	10.4	0.87	0.7	17.6	0.86	118.2	73	7.79
Male	71	0	4.78	7.18	138	244	2.8	31.6	4.96	11.3	0.94	0.91	16.9	0.94	103.5	105	12.79
Female	68	0	4.02	2.51	119	365	2.5	31.73	3.69	11	0.92	0.23	17.9	0.92	108.1	65	5.2
Male	67	0	3.8	14.8	138	53	3.9	32.5	1.7	14.1	1.18	0.76	18.9	1.18	68.8	59	11.53
Female	34	0	4.04	4.8	137	272	2.5	25.2	2.61	9.9	0.83	0.51	17.5	0.82	127.9	48	17.88
Male	38	0	5.19	12.3	143	390	2.7	29.6	6.25	10.7	0.89	0.48	15.8	0.89	108.1	43	16.25
Male	49	0	4.54	18.2	137	338	1.59	28.64	5.2	11.7	1	0.49	15.1	1	92.36	91	3
Male	64	0	4.48	15.38	136	387	2.5	27	7.81	11.5	0.96	0.77	19.1	0.96	100.7	142	9.81
Male	76	0	3.16	6.21	64	111	4.8	24	2.34	11.9	0.99	3.67	16.4	0.99	76.5	284	6.2
Female	60	0	3.51	23.58	106	220	31.1	23.4	4.71	10.7	0.89	2.82	14.9	0.89	132.8	59	6.78
Male	81	0	2.85	8.22	115	279	6.2	16.9	3.81	11.5	0.78	1.49	NA	0.96	100.7	82	7.7
Male	43	0	4.11	19.12	142	118	2.5	28.06	2.99	11.07	0.94	0.12	18.51	0.94	99.15	73	4.43
Female	63	0	6.55	7.8	129	341	3.5	26.8	5.74	12	1	0.94	18.3	1	93.2	68	7.96
Female	73	0	4.42	10.29	128	262	2.5	24.3	5.53	11.5	0.96	0.27	15.6	0.96	99.8	73	18.69
Male	30	0	2.83	25.85	139	240	2.5	27.1	2.6	11.4	0.95	0.48	20.7	0.95	102.1	72	5.8
Male	24	0	4.26	18.29	152	216	4.8	27.2	4.28	10.6	0.88	0.59	16.7	0.88	114.7	80	6.03
Female	55	0	4.53	9.31	106	210	2.5	27.4	5.59	10.8	0.9	0.22	17.2	0.9	111.3	58	6.47
Male	48	0	4.45	13.77	148	245	2.5	31.4	6.2	10	1.03	0.14	15.8	1.04	87.4	94	35.05
Male	50	0	2.51	31.91	119	204	26.8	59.25	4.46	11.7	0.98	1.14	16	0.99	100.1	571	10.94
Female	69	0	4.34	6.32	145	138	4.9	24.1	4.05	10.6	0.88	1.16	17.2	0.88	114.7	69	3.55
Female	39	0	4.57	12.81	130	323	4.3	29.5	5.46	12.5	1.04	1.26	16	1.04	86	53	4.85
Male	67	0	3.42	8.98	95	368	8.1	30.5	6.43	10.7	0.89	2.46	17.3	0.89	113	91	7.37
Male	88	0	4.37	9.39	137	250	8.2	38.46	3.53	12.2	1	0.93	17.21	1.02	90.2	100	NA
Male	58	0	5.02	11.46	151	190	3.21	26.34	1.83	10.91	0.94	1.23	18.44	0.94	107.12	76	8.96
Male	50	0	4.65	9.07	144	241	1.21	27.85	4.2	11.62	1	0.44	14.5	1	97.79	73	NA
Male	57	0	4.32	16.15	159	321	2.5	28	3.52	10.9	0.91	1.2	16.7	0.91	103.6	96	9.61
Male	73	0	5.12	9.93	160	281	2.5	27.5	4.28	10.1	0.84	0.29	16.6	0.84	123.2	81	11.93
Male	57	0	4.03	14.3	128	365	2.5	29.7	6.86	11.9	0.99	0.22	16.9	0.99	94.8	84	7.68
Male	60	0	3.72	19.37	142	467	5.5	28.7	6.01	11.2	0.93	1.22	15.7	0.93	96.9	51	8.54
Male	42	0	4.29	9.33	147	206	2.5	24.8	2.24	10.3	0.86	0.58	17.8	0.85	120.1	85	11.79
Female	59	0	4.09	4.58	128	298	1.07	27.91	2.77	10.9	0.93	0.48	16.77	0.93	102.13	69	NA
Male	65	0	7.54	6.82	157	205	2.5	30.4	2.56	11.1	0.93	0.17	19.3	0.92	106.6	101	4.83
Male	89	0	3.75	7.11	112	219	5.56	24.65	3.99	9.88	0.85	2.19	21.15	0.84	123.51	79	NA
Male	61	0	4.54	4.09	130	237	1.48	29.72	2.95	11.42	0.98	0.49	17.45	0.98	100.19	93	NA
Female	50	0	5	6.31	153	230	0.53	24.71	3.72	9.7	0.83	0.15	16.27	0.83	131.98	64	NA
Male	74	0	4.77	5.53	147	160	2.5	28.1	4.43	11.1	0.93	0.23	17.6	0.92	106.6	104	5.62
Male	53	0	4.8	5.15	150	243	2.5	26.6	2.22	10.7	0.89	0.28	21.2	0.88	113	103	5.42
Male	60	0	4.93	4.49	140	156	2.5	25.4	1.92	10.3	0.86	0.62	18.7	0.85	120.1	81	5.4
Female	66	1	4.62	8.19	127	247	18.8	24.7	2.68	11.3	0.94	6.6	18	0.94	103.6	NA	NA
Female	60	1	3.25	3.68	77	231	NA	25.7	3.28	13	1.08	NA	19.3	1.09	79.6	90	5.38
Female	82	1	4.06	5.68	122	207	NA	29.53	3.93	14.92	1.28	NA	15.8	1.3	65.47	126	5.84
Female	60	1	4.49	5.46	96	154	87.2	28.5	1.53	11.8	0.98	42.07	22.7	0.98	103.6	55	5.7
Female	79	1	4.78	9.53	122	367	9.4	33.7	3.99	14	1.19	3.53	16.8	1.2	73.2	50	6.63
Male	55	1	4.66	9.68	146	241	2.5	30.4	2.79	11	0.96	0.26	18.1	0.91	108.1	80	NA
Male	71	1	4.47	10.91	127	472	163.9	46.58	5.44	21.68	1.87	43.08	17.92	0.92	109.47	151	9.18
Male	49	1	3.66	7.05	108	388	13	34.4	3.89	13.7	1.14	6.93	18.2	1.15	72.4	64	6.72
Female	66	1	4.68	6.31	133	255	0.94	35.11	3.68	12.64	1.09	0.48	19.83	1.09	86.59	85	5.18
Male	58	1	4.69	7.48	146	219	4.2	26.4	3.13	11.2	0.93	1.11	18.1	0.93	105.1	92	NA
Male	31	1	4.75	8.28	140	340	3	41.8	2.97	16.6	1.38	0.75	19.6	1.39	52.7	42	5.95
Male	67	1	4.07	23.76	124	489	NA	26.1	5.32	12.7	1.06	NA	20.1	1.06	83.3	45	7.25
Male	81	1	2.82	9.4	87	162	124.1	28.1	6.63	11.7	0.98	36.04	18.6	0.97	98	276	11.73
Female	58	1	3.86	5.39	91	287	16.3	24	2.48	11.3	0.94	8.11	16.3	0.94	116.4	70	5.84
Male	66	1	4.23	6.54	130	198	7.51	27.83	2.64	10.84	0.93	2.49	18.39	0.97	102.06	69	5.19
Female	82	1	4.01	6.62	123	265	69.38	31.24	5.5	12.35	1.06	22.48	16.66	1.07	89.55	75	5.55
Female	78	1	2.36	11.98	70	266	NA	30.6	3.08	12.4	1.03	NA	18.4	1.03	87.4	41	8.59
Male	54	1	NA	NA	NA	NA	107.2	28.6	3.84	12.1	1.01	38.77	16.1	1.01	81.8	78	11.65
Female	73	1	3.76	9.68	116	468	64	27.9	5.74	13.2	1.1	13.82	17.6	1	93.2	72	4.98
Female	30	1	3.33	4.77	98	415	982.8	40.2	0.67	13.4	1.13	88	19.7	0.98	96.4	63	5.41
Male	95	1	5.06	6.84	153	139	5.6	27.5	2.79	11.8	0.98	1.87	19.2	0.98	96.4	111	6.34
Female	26	1	3.31	6.53	90	340	25.3	29.9	2.85	11.6	0.97	10.31	18.3	0.97	99.4	59	4.73
Female	80	1	3.25	6.56	92	222	302.2	29.2	3.63	10.8	0.9	88	16.7	0.89	113	NA	NA
Female	84	1	4.62	7.46	96	237	20.34	34.6	3.31	12.2	0.96	5.61	18.5	1.02	90.2	106	8.31
Male	60	1	5.24	11.78	140	358	NA	29.3	1.88	15.2	1.27	NA	21.9	1.27	60.2	101	10.26
Male	68	1	3.75	10.65	122	133	18.1	27.6	7.53	12.1	1.01	6.09	17.4	1.01	91.7	NA	NA
Female	81	1	3.31	5.33	66	341	39.77	38.36	2.85	11.81	1.02	10.65	18.95	1.02	95.5	73	4.76
Male	42	1	5.09	16.21	146	88	18.6	23.1	0.91	10.8	0.9	9.6	20.6	0.9	111.3	NA	NA
Male	67	1	4.79	6.97	141	243	2.5	36.6	2.54	14.3	1.19	0.36	18.6	1.19	67.1	103	10.61
Female	61	1	4.46	8.48	139	245	19.24	30	3.17	11.38	0.98	5.91	17.44	0.98	100.68	77	7.85
Female	88	1	2.4	13.69	76	200	111.8	27.2	2.08	11.1	0.93	47.55	16.8	0.92	106.6	162	6.19
Male	59	1	4.51	18.99	131	274	15.9	31.4	8.26	10.7	0.89	5.37	14.4	0.89	132.8	98	4.37
Male	69	1	4.43	5.85	147	217	1.42	26.39	2.97	10.76	0.92	0.42	16.56	0.92	105.09	89	6.73
Male	54	1	3.93	7.91	119	254	260.9	28.4	1.59	11.5	0.96	88	18.7	0.92	106.6	86	5.3
Female	80	1	4.38	6.87	98	178	171.05	25.59	1.87	10.34	0.89	43.54	23.01	0.89	115.63	194	9.92
Male	78	1	3.81	10.91	85	215	40.1	37.9	6.43	11.7	0.98	11.87	18.2	0.97	98	416	5.06
Female	41	1	4.37	6.43	112	327	0.94	25.87	2.6	10.49	0.9	0.29	16.47	0.9	113.35	NA	NA
Male	66	1	2.52	4.76	85	111	15.4	27.6	3.82	12.5	1.04	7.64	15.7	1.04	84.2	53	12.69
Female	85	1	4.75	6.43	138	174	NA	26.2	3.6	10.3	0.86	NA	19.5	0.86	120.1	136	4.67
Male	44	1	4.57	5.79	150	213	0.36	51	3.1	42.8	3.57	0.42	19.7	1.19	67.9	107	5.6
Male	72	1	4.84	6.39	125	392	8.9	29.6	6.39	12.2	1.02	2.1	15.5	1.02	90.2	116	5.54
Male	82	1	3.77	5.76	121	226	50.4	23	2.18	10.2	0.85	22.17	19.2	0.85	122	124	4.53
Male	73	1	2.79	5.56	89	321	17.8	39.61	4.15	14.02	1.2	6.82	20.68	1.2	73.09	250	8.25
Male	87	1	3.56	5.88	104	261	13.5	27.53	2.8	10.7	0.91	4.9	21.82	0.91	106.21	80	9.48
Male	69	1	4.53	6.46	125	201	187.82	35.13	1.92	13.39	1.14	57	24.3	1.14	77.55	89	7.73
Female	90	1	4.18	7.32	97	178	3.3	27.6	3.95	11.7	0.98	1.7	16.8	0.97	98	107	6.08
Female	80	1	3.11	5.94	92	254	56.33	28.78	4.49	10.96	0.94	17.26	16.81	0.94	106.33	NA	NA
Female	74	1	3.93	5.71	108	145	18.4	39.2	3.13	9.9	0.83	5.06	17.4	0.82	127.9	NA	NA
Male	41	1	5.42	5.93	157	242	2.5	25.9	2.65	11.4	0.95	0.06	19.1	0.95	102.1	90	9.06
Male	62	1	3.85	9.63	119	198	8.99	40.85	3.89	11.53	0.99	2.91	15.89	1.02	95.91	49	9.24
Male	77	1	2.67	4.7	85	176	34	38.2	2.58	12.2	1.02	13.84	35.4	1.02	90.2	110	5.08
Female	77	1	4.63	7.45	103	188	947.9	32.7	3.21	13.6	1.13	88	25.3	1.13	73.3	69	9.16
Female	51	0	4.39	5.79	136	200	2.5	26.9	1.68	10.9	0.91	0.14	20.8	0.91	109.7	62	7.88
Male	50	1	3.1	10.39	88	394	14.3	38.6	2.49	16.2	1.35	4.94	23.7	1.35	54.6	71	4.28
Male	55	0	4.74	5.92	152	280	2.5	30.4	3.69	10.9	0.91	0.13	16.4	0.9	103.6	65	5.37
Male	55	1	2.11	13.85	49	513	4.3	31	1.71	14.3	1.19	1.94	17.2	1.2	58.4	61	4.94
Male	32	1	4	9.15	111	438	10.2	26	2.89	10.2	0.85	2.79	19.4	0.85	122	74	4.87
Male	50	1	3.86	7.52	112	243	6.3	27.2	5.17	12.2	1.02	3.31	16.9	1.02	90.2	86	5.75
Male	17	1	3.9	5.34	119	421	NA	26.3	3.79	11	0.92	NA	16.9	0.92	108.1	68	5.67
Female	41	1	4.41	12.6	131	487	2.08	30.66	4.36	12.62	1.08	0.73	16.11	1.08	83.75	51	5.14
Male	54	1	3.02	8.12	92	380	23.7	27.6	5.03	12.6	1.05	9.65	15.7	1.05	68.9	69	7.16
Male	60	1	4.14	9.01	131	374	13.2	27.1	4.02	11.1	0.93	5.62	19	0.92	106.6	63	5.49
Female	83	1	3.7	4.79	106	229	NA	35.84	4.43	13.72	1.18	NA	22.67	1.19	75.55	59	4.87
Female	58	1	4.02	5.84	112	265	1.15	32.5	2.89	13	1.08	0.21	19.4	1.08	79.6	NA	8.2
Female	86	1	1.79	9.02	59	81	26.3	37.5	1.64	16.5	1.38	7.45	18.7	1.39	46.3	139	6.45
Male	51	1	3.83	4.81	114	251	8.4	30.6	3.4	11.3	0.94	4.98	17.5	0.94	103.6	63	5.35
Male	57	1	4.82	5.48	151	126	2.5	26.3	2.43	11.2	0.97	0.49	17.8	0.96	88.3	99	6.74
Male	60	1	5	7.54	156	248	12.52	28.47	3.15	10.72	0.91	4.95	17.67	0.91	105.8	84	9.24
Male	25	1	4.85	6.27	149	203	5.6	25.2	1.86	11.5	0.96	1.79	20.2	0.96	100.7	81	5.99
Male	40	1	3.74	4.56	114	221	261.6	41.5	2.13	12.2	1.02	88	25.5	1.02	90.2	71	4.24
Male	68	1	5.35	5.19	173	223	142.1	35.9	2.46	11	0.92	38.54	19.1	0.91	108.1	101	5.55
Female	67	1	5.24	5.26	138	240	5.85	54.22	3.56	18.93	1.63	1.96	18.35	1.66	48.16	53	7.02
Female	75	1	2.72	5.42	66	247	NA	42.91	2.64	15.88	1.37	NA	24.06	1.39	58.78	203	15.44
Female	93	1	3.91	5.71	83	250	3.7	26.9	3.37	10.2	0.85	1.81	17.5	0.85	122	130	6.03
Female	67	1	4.26	6.66	124	204	2.5	30.4	2.95	11.4	0.95	0.83	18.4	0.95	102.1	65	6.87
Female	67	1	4.46	6.32	124	254	2.5	33.3	3.28	15.8	1.32	0.37	18.3	1.32	56.6	79	7.94
Female	56	1	3.44	4.85	100	208	5.8	31.9	2.84	17.2	1.43	2.11	19.3	1.44	50	79	5.68
Female	74	1	3.75	8.48	119	249	NA	NA	NA	16.4	1.37	NA	NA	1.37	53.6	93	5.3
Female	28	1	4.37	15.61	112	191	3.8	31.6	4.63	10.4	0.87	1.19	21.6	0.87	118.2	50	3.75
Female	89	1	2.91	5.24	85	389	12.3	26.4	2.41	11.3	0.94	3.12	19.6	0.94	103.6	118	7.52
Male	77	0	5.29	5.89	168	138	0.31	52.15	2.94	16.26	1.39	0.08	18.1	1.39	60.77	134	5.71
Female	71	1	4.74	7.5	131	213	1.18	35.85	3.93	11.45	0.99	0.37	17.26	0.98	99.81	117	5.72
Male	54	1	5.06	9.41	151	239	291.8	29.3	2.38	12.2	1.02	88	20.8	1.02	90.2	86	5.88
Female	87	1	3.05	5.18	89	149	2.8	28.4	4.31	11.4	0.95	0.47	16.5	0.95	102.1	31	4.33
Male	66	1	NA	NA	NA	NA	13	31.9	3.15	13.3	1.11	5.56	16.7	1.11	67	80	5.48
Female	39	1	4.2	5.03	132	244	10.9	29.6	2.84	11	0.92	4.12	17.6	0.91	108.1	68	6.19
Male	59	1	4.42	9.19	133	235	673.2	35.2	1.25	11.8	0.98	88	19.8	0.98	96.4	73	5.66
Female	52	1	3.75	10.59	99	285	134.3	31.3	3.86	10.8	0.9	44.99	18.8	0.9	111.3	NA	9.1
Female	58	1	5.09	10.17	136	504	2.5	25.3	4.18	9.9	0.85	0.75	16.4	0.84	105	53	5.67
Female	65	1	3.88	6.48	118	302	6.5	23.9	3.81	10.4	0.87	3.11	17.8	0.86	118.2	NA	NA
Female	69	1	4.33	9.55	129	288	98.74	39.71	3.67	11.08	0.95	29.32	25.08	0.95	104.71	86	7.89
Male	84	0	4.46	9.56	90	208	2.5	35.8	4.27	14.2	1.18	0.14	15.9	1.19	67.9	64	14.05
Female	59	1	4.63	4.93	111	340	2.64	27.62	3.39	10.65	0.92	0.76	15.73	0.91	110.9	68	5.19
Female	87	1	3.57	6.56	81	121	29.5	24.2	2.87	10	0.83	11.3	16.7	0.82	156.4	70	5.42
Male	62	0	NA	NA	NA	NA	2.5	31.3	2.49	11.7	0.98	0.24	19.2	0.97	98	84	16.97
Male	67	1	4.19	7.48	133	136	77.7	119.3	2.68	15	1.25	40.55	170	1.25	61.6	77	18.44
Female	73	1	3.59	2.58	104	205	9.66	26.42	2.32	9.93	0.85	3.41	19.15	0.85	125.37	79	10.42
Male	43	1	3.32	9.19	98	349	2.5	30.7	5.29	13.1	1.09	0.32	15.9	1.1	81.4	116	5.41
Female	32	1	4.49	11	140	215	55.9	24.3	3.24	10.5	0.88	16.52	16.5	0.88	121.3	NA	9.98
Female	76	1	2.76	7.21	75	139	34.1	31.2	5.56	13.5	1.13	6.5	16.6	1.14	74.3	276	9.73
Male	85	1	3.92	8.46	89	186	5.7	30.4	3.53	12.5	1.04	1.67	16.7	1.04	87	91	9.49
Female	65	1	2.64	8.33	87	257	NA	25.8	3.95	11.9	0.99	NA	16.3	1.18	69.7	50	9.42
Female	66	1	4.52	13.24	134	270	NA	32.2	3.23	17.1	1.43	2.37	18.7	1.47	46.6	58	9.39
Female	66	0	4.41	5.19	126	181	2.6	27.6	3.04	10.4	0.87	0.61	20.4	0.86	118.2	NA	8.27
Female	34	1	3.65	11.34	101	315	18.4	24.8	4.94	11.1	0.93	4.84	17.6	0.92	106.6	48	7.42
Female	86	1	3.63	9.97	114	288	6.4	24.4	5.47	12.5	1.04	2.01	18.2	1.04	86	59	7.06
Male	41	1	5.31	11.24	163	341	5.1	15.9	1.38	9.7	0.81	1.53	24.2	0.8	141.9	76	7
Male	63	1	4.16	7.61	90	275	9.1	31.6	5.22	18	1.5	3.44	14.4	1.52	46.8	81	6.8
Female	71	0	4.85	5.83	111	159	12.8	28.4	1.89	12.5	1.04	4.68	20.6	1.04	86	43	6.65
Male	30	0	4.25	18.81	138	239	NA	30	4.76	11.8	0.98	2.7	17.6	1	96.5	58	6.63
Female	79	0	3.95	8.44	125	194	NA	20.3	2.33	11.1	0.93	11.23	16.5	0.94	101.6	69	6.53
Male	42	1	3.96	5.73	107	359	70	28.8	3.66	12.7	1.06	25.17	18.5	1.06	83.3	62	6.46
Female	66	1	4.48	6.33	133	210	20.8	27	2.11	10.4	0.87	6.7	23.4	0.87	118.2	104	6.45
Female	57	1	4.4	10.24	144	194	610.7	33.4	1.91	12.7	1.06	14.96	17.1	0.93	105.1	51	6.4
Female	47	1	3.75	7.65	85	405	8.9	28	1.08	11.3	0.94	4.01	20.9	0.96	113.6	74	6.34
Male	59	1	4.49	9.31	145	239	29.9	26.4	3.36	10.9	0.91	11.65	19.5	0.91	109.7	70	6.32
Male	20	1	3.3	6.34	98	255	13.8	27.5	5.74	12.1	1.01	4.36	17.3	1.01	91.7	60	6.24
Male	51	1	3.81	12.34	115	251	2.8	27.7	2.72	10.5	0.88	0.56	18.6	0.87	116.5	69	6.04
Female	65	1	4.58	4.97	123	260	7.4	33.5	1.78	16.8	1.4	2.09	19.5	1.41	46.6	52	6.04
Male	32	1	2.83	2.08	73	112	150.4	31.4	2.04	14	1.17	15.23	23.4	1.19	60.6	99	5.99
Male	65	1	2.96	9.86	93	641	2.7	28.3	3.3	13	1.08	1.78	17.1	1.11	73.6	59	5.94
Female	20	1	4.65	8.54	113	433	6.9	30.7	4.98	12.1	1.01	1.99	20	1.03	91.7	43	5.9
Male	54	1	4.79	4.99	147	364	NA	28.7	3.1	11.4	0.95	11.33	14.4	0.97	111.1	69	5.89
Male	52	1	4.32	9.23	135	259	8.8	26.2	5.47	12.5	1.04	3.08	19.5	1.04	86	78	5.81
Female	72	1	4.21	4.1	138	156	2.5	25.1	3.36	10.9	0.91	0.33	20.1	0.9	109.7	74	5.77
Male	73	1	4.25	9	133	215	43.4	25.1	4.41	10.4	0.87	18.66	17.4	0.86	118.2	700	5.77
Female	42	1	5.59	9.67	136	458	NA	44.7	3.95	33.2	2.78	11.1	16.9	1.99	28.2	NA	5.71
Male	55	1	3.48	7.46	108	126	3.5	24.4	3.05	10.7	0.89	1.19	19	0.89	113	785	5.7
Female	76	1	3.82	6.65	100	373	NA	21.3	4.77	11.3	0.94	52.33	16.3	0.94	113.6	55	5.64
Female	73	0	4.09	7.45	127	198	NA	25.8	2.77	10.9	0.91	20.91	16	0.92	132.4	77	5.62
Female	50	1	3.47	11.43	82	507	39.1	24.5	4.65	11.2	0.93	15.22	17.6	0.93	105.1	62	5.58
Female	33	1	2.97	15.27	82	502	4.3	25.6	3.44	11.1	0.93	1.4	19.4	0.93	106.6	760	5.56
Female	69	0	3.12	6.34	91	129	2	38.1	2.61	23.1	1.93	0.46	18.6	2	28.5	69	5.32
Female	30	0	3.85	10.09	117	190	NA	30.4	2.18	10.7	0.89	0.17	16.9	0.91	142.3	48	5.15
Male	86	1	4.06	11.1	117	664	51.9	24.9	4.03	12.1	1.01	20.83	19.3	1.01	91.7	233	4.94
Female	62	1	4.13	13.11	124	178	NA	20.2	3.55	10.8	0.9	52.68	16.8	0.89	114.8	111	4.89
Male	48	1	4.94	8.05	156	195	6.5	35	4.16	15	1.25	2.24	18.4	1.26	61.6	NA	4.89
Male	34	1	4.61	9.31	139	178	NA	24.9	2.53	13.5	1.13	4.84	21	0.83	152.9	82	4.87
Male	79	1	4.81	8.73	143	207	NA	28.2	3.54	15.8	1.32	8.35	18.4	0.89	116.1	74	4.84
Male	32	1	4.94	5.42	151	231	2.5	28.3	2.2	11	0.92	0.17	18.8	0.92	108.1	87	4.78
Male	75	0	4.21	4.88	121	231	NA	52.7	2.83	19.7	1.64	0.92	16.3	0.99	103.6	74	4.73
Male	47	1	5.37	9.39	172	293	NA	31.1	2.64	12.9	1.08	4.91	17.7	1.08	80	121	4.7
Female	72	0	3.8	3.66	120	225	NA	25.6	4.49	10.2	0.85	0.42	14.9	0.86	171.6	53	4.59
Male	73	0	4.28	3.27	146	222	NA	40	2.2	44.5	3.71	0.17	18	3.72	11.5	NA	4.57
Female	66	1	2.19	6.58	72	243	24	25.6	3.66	10.8	0.9	8.93	17.4	0.9	111.3	86	4.55
Male	51	0	5.74	5.7	132	278	2.5	25.3	2.19	9.9	0.83	0.05	19.7	0.81	127.9	NA	4.49
Male	59	0	4.58	3.9	152	212	4.1	29.9	1.96	10.8	0.9	1.37	21	0.9	111.3	80	4.41
Male	41	1	4.75	8.93	156	186	NA	25.4	4.02	11.2	0.93	6.45	17.1	0.93	116.3	87	4.38
Male	34	1	4.3	8.05	133	297	NA	46.6	4.94	14.6	1.22	49.99	17.4	3.25	15	65	4.34
Male	40	1	4.49	11.74	138	142	205	22.4	1.91	11.5	0.96	18.74	19.6	0.96	101.4	NA	4.3
Female	78	1	3.57	6.77	101	386	11.1	25.6	4.51	11.8	0.98	3.9	19	0.98	96.4	59	3.83
Female	76	1	2.95	17.02	87	461	NA	28.8	3.83	11.1	0.93	3.73	17	0.94	101.6	258	27.22
Male	41	1	4.69	8.89	142	195	237.5	29	2.07	12	1	94.74	19.5	1	93.2	78	23.59
Male	76	1	2.19	4.88	70	200	18.2	32.5	3.94	14.3	1.19	1.34	16.9	1.2	67.1	114	2.36
Male	80	0	4.52	6.98	142	192	NA	24.9	4.56	10.7	0.89	1.35	16	0.91	131.3	NA	18.04
Male	84	1	3.79	6.37	116	245	2.5	32.1	3.58	14.9	1.24	0.28	19.8	1.25	62.4	84	17.49
Male	81	0	5.31	12.39	156	278	NA	24.9	3	13	1.08	4.49	16.9	1.1	78.4	142	17.2
Male	48	1	1.81	9.19	50	283	24.5	30.8	4.65	11.4	0.95	8.91	18	0.95	102.1	1448	14.94
Male	63	1	2.93	13.28	87	230	8.2	31.6	2.16	15	1.25	2.24	25	1.27	61.6	672	12.42
Female	26	1	4.23	10.44	112	222	110.2	26	3.94	10.2	0.85	36.77	18.4	0.84	122	54	12.05
Female	47	1	4.94	6.69	123	286	NA	27.9	2.38	11	0.92	1.1	17.4	0.91	122	47	11.97
Female	53	1	4.57	6.61	123	287	2.5	29.8	2.81	13.2	1.1	0.8	19.2	1.1	77.3	41	11.8
Male	47	0	NA	NA	NA	NA	0.8	28.3	2.38	11.3	0.94	0.42	19.1	0.94	103.6	NA	11.31
Male	65	1	3.94	5.45	117	264	NA	24.9	4.61	12.4	1.03	8.92	15.8	1.05	74.6	49	11.02
Female	54	0	4.2	3.79	118	188	2.5	26.3	2.26	23	1.92	0.27	19.7	1.97	33.4	69	10.1
Female	49	1	3.95	9.86	119	202	NA	25.1	3.69	11.5	0.96	8.17	17.4	0.96	107.4	57	NA
Female	66	1	3.66	9.19	96	248	99	20.3	4.15	10.9	0.91	35.77	15.3	0.92	112.7	59	NA
Female	72	1	3.2	9.27	83	139	142.4	27.3	1.02	11.1	0.93	88	19.5	0.92	106.6	62	NA
Female	28	0	3.79	5.48	116	298	NA	33.8	3.14	19.1	1.59	0.18	17.2	1.63	37.6	NA	NA
Male	54	1	3.75	4.98	113	272	8.6	24.6	2.65	11.4	0.95	2.76	19.9	0.95	102.1	105	NA
Female	65	1	4.26	10.51	129	171	59.7	25.6	3.44	10.1	0.84	28.51	18	0.84	123.9	65	NA
Female	51	0	4.06	8.83	110	118	11.9	27.6	6.89	12.6	1.05	4.04	17.3	1.05	84.7	42	NA
Male	37	1	5.67	18.61	120	300	NA	21.1	4.54	12.7	1.06	4.26	15	1.06	83.4	77	NA
Male	35	1	5.52	21.47	171	214	NA	19.3	1.87	10.8	0.9	12.63	19.9	0.92	128.1	184	NA
Male	76	0	4.24	9.05	129	217	3.5	26.4	4.65	10.3	0.86	0.76	18.9	0.86	120.1	80	NA
Male	63	1	5.71	8.05	115	137	NA	20.8	1.9	11	0.92	3.67	18.2	0.92	127.8	92	NA
Male	57	1	4.03	16.92	143	89	34.3	24.4	1.98	10.3	0.86	12.93	18.3	0.86	120.1	169	NA
Male	50	1	4.64	11.41	121	417	NA	24.3	3.83	12.4	1.03	44.64	16.6	1.05	88.9	NA	NA
Female	75	0	1.89	4.48	59	255	3	34.6	4.98	14.2	1.18	0.72	104.6	1.19	67.9	886	NA
Male	20	1	4.32	10.56	124	251	NA	28.5	6.49	11.7	0.98	4.42	16.6	0.99	87.3	82	NA
Male	23	1	4.18	5.16	104	350	NA	25.4	3.34	11.8	0.98	3.53	17.2	0.98	96.4	67	NA
Female	29	1	3.9	17.82	81	336	NA	33.9	5.17	11.4	0.95	2.54	17.1	0.97	94.1	38	NA
Female	24	0	5.75	7.78	117	438	NA	44.8	1.76	26.8	2.23	0.08	17.1	2.31	23.1	NA	NA
Female	63	0	3.95	9.17	115	229	NA	34.5	5.89	12.8	1.07	0.52	14.3	1.08	81.7	85	NA
Female	61	0	3.15	5.8	92	255	29.2	24.9	4.28	10.1	0.84	8.58	17.5	0.84	131	69	NA
Female	82	1	4.32	8.28	85	231	4.2	31.9	4.28	13.9	1.16	0.97	16.9	1.17	70.6	145	NA
Female	63	1	3.83	11.47	113	262	18.2	44.6	8.72	10.4	0.87	6.2	16.7	0.88	159.1	95	NA
